# Supplementary material for: Solar ultraviolet radiation exposure, and incidence of childhood (0–19 years) malignant and non-malignant brain tumour in a US population-based dataset, 2000–2021
Source: Eur J Epidemiol. 2025 Nov 24;41(3):351–66. doi: 10.1007/s10654-025-01314-w (PMC13222178; doi:10.1007/s10654-025-01314-w)
Supplement: Supplementary file 2 — Supplementary file2 (ZIP 67484 KB) [file 10654_2025_1314_MOESM2_ESM.zip]

Archive with 45 entries (45 files):
- 10654_2025_1314_MOESM2_ESM/1.csv
- 10654_2025_1314_MOESM2_ESM/1.R
- 10654_2025_1314_MOESM2_ESM/10.R
- 10654_2025_1314_MOESM2_ESM/11.R
- 10654_2025_1314_MOESM2_ESM/12.R
- 10654_2025_1314_MOESM2_ESM/13.R
- 10654_2025_1314_MOESM2_ESM/14.R
- 10654_2025_1314_MOESM2_ESM/15.R
- 10654_2025_1314_MOESM2_ESM/16.R
- 10654_2025_1314_MOESM2_ESM/17.R
- 10654_2025_1314_MOESM2_ESM/18.R
- 10654_2025_1314_MOESM2_ESM/19.R
- 10654_2025_1314_MOESM2_ESM/2.csv
- 10654_2025_1314_MOESM2_ESM/2.R
- 10654_2025_1314_MOESM2_ESM/20.R
- 10654_2025_1314_MOESM2_ESM/21.R
- 10654_2025_1314_MOESM2_ESM/22.R
- 10654_2025_1314_MOESM2_ESM/23.R
- 10654_2025_1314_MOESM2_ESM/24.R
- 10654_2025_1314_MOESM2_ESM/25.R
- 10654_2025_1314_MOESM2_ESM/26.R
- 10654_2025_1314_MOESM2_ESM/27.R
- 10654_2025_1314_MOESM2_ESM/28.R
- 10654_2025_1314_MOESM2_ESM/29.R
- 10654_2025_1314_MOESM2_ESM/3.csv
- 10654_2025_1314_MOESM2_ESM/3.R
- 10654_2025_1314_MOESM2_ESM/30.R
- 10654_2025_1314_MOESM2_ESM/31.R
- 10654_2025_1314_MOESM2_ESM/32.R
- 10654_2025_1314_MOESM2_ESM/33.R
- 10654_2025_1314_MOESM2_ESM/34.R
- 10654_2025_1314_MOESM2_ESM/35.R
- 10654_2025_1314_MOESM2_ESM/36.R
- 10654_2025_1314_MOESM2_ESM/37.R
- 10654_2025_1314_MOESM2_ESM/38.R
- 10654_2025_1314_MOESM2_ESM/39.R
- 10654_2025_1314_MOESM2_ESM/4.R
- 10654_2025_1314_MOESM2_ESM/40.R
- 10654_2025_1314_MOESM2_ESM/5.R
- 10654_2025_1314_MOESM2_ESM/6.R
- 10654_2025_1314_MOESM2_ESM/7.R
- 10654_2025_1314_MOESM2_ESM/8.R
- 10654_2025_1314_MOESM2_ESM/9.R
- 10654_2025_1314_MOESM2_ESM/Data list.docx
- 10654_2025_1314_MOESM2_ESM/List of R scripts.docx
