# Supplementary material for: Solar ultraviolet radiation exposure, and incidence of childhood (0–19 years) malignant and non-malignant brain tumour in a US population-based dataset, 2000–2021
Source: Eur J Epidemiol. 2025 Nov 24;41(3):351–66. doi: 10.1007/s10654-025-01314-w (PMC13222178; doi:10.1007/s10654-025-01314-w)
Supplement: Supplementary file 2 — Supplementary file2 (ZIP 67484 KB) [file 10654_2025_1314_MOESM2_ESM.zip › 10654_2025_1314_MOESM2_ESM/22.R]

#Fits to SEER childhood (age < 20) benign brain+CNS data, correlating with ambient UVR measure
#Analysis excluding 5 benign subtypes specified by Martha Linet
#Using current collapsed CBTRUS categories of Price et al NeuroOncol 2024 26(S6) vi1-vi85
#Last revised 2025-1-21 by MP Little

#Remove old R objects
rm(list = ls())
ls()

#Set output to 20 digits
options(digits=20)
#load lme4 package (only need do this once) 
#install.packages("lme4")

#load lattice package (only need do this once) 
#install.packages("lattice")
#library(lattice)

#load latticeExtra package (only need do this once) 
#install.packages("latticeExtra")

library(lme4)

#Attach to dplyr library (for summarize)
#install.packages("dplyr")
library(dplyr)

#Attach to survival library (for coxph)
#install.packages("survival")
library(survival)

#Plotting libraries
#install.packages("ggplot2")
library(ggplot2)

#Attach to lattice library (graphics)
#install.packages("lattice")
library(lattice)

#Attach to coxme library
#install.packages("coxme")
library(coxme)

#Attach to GeneCycle library
#install.packages("GeneCycle")
library(GeneCycle)

#Attach to randtests library
#install.packages('randtests')
library(randtests)

#install.packages('lsmeans')
library(lsmeans)

#Needed for collapsing table
#install.packages('doBy')
library(doBy) 

#install.packages('nadiv')
#library(nadiv) #not needed

nlopt = function(par, fn, lower, upper, control) {
 .nloptr <<- res <- nloptr(par, fn, lb = lower, ub = upper, 
 opts = list(algorithm = "NLOPT_LN_NEWUOA_BOUND", print_level = 1,
 maxeval = 10000, xtol_abs = 1e-7, ftol_abs = 1e-7))
 list(par = res$solution,
 fval = res$objective,
 conv = if (res$status > 0) 0 else res$status,
 message = res$message
 )}

#Set working directory
setwd("C:/d_drive/Word processing/Reports/CCRG background radiation leukaemia analysis/SEER childhood ALL & UV data/2024 Brain")

#loading main cancer data into R from csv
brainCNS.total = read.csv("CNSnonmalignant by subtype, race, sex, age lt 20, 2 yr age_20241229.csv")

summary(brainCNS.total)

#Next six lines not necessary in revised dataset of 2024-12-30
##remove "- 2000+" from string (only relevant for HI) and convert to numeric
#fips = brainCNS.total$state_county_fips
#fipsa = sub(" - 2000+","",fips)
#fips_numeric = as.numeric(unlist(regmatches(fipsa, gregexpr("[[:digit:]]+", fipsa))))
#brainCNS.total$fips = fips_numeric 
#summary(brainCNS.total)

table(brainCNS.total$state_county_fips)
table(brainCNS.total$race_4)
table(brainCNS.total$fips)
table(brainCNS.total$age_2year)
table(brainCNS.total$yr_dx_cat)
table(brainCNS.total$sex2)
summary(brainCNS.total$age_adjusted_rate)
summary(brainCNS.total$count)
summary(brainCNS.total$population)
table(brainCNS.total$cntrus_2024_nonmalignant)
subtype=table(brainCNS.total$cntrus_2024_nonmalignant)
subtype

#                 Choroid Plexus Tumors_nonmalignant                                            Diffuse Astrocytic and Oligodendroglial Tumors_nonmalignant                 Ependymal tumors_nonmalignant 
#                 Germ Cell Tumors_nonmalignant                                                 Hemangioma, other and unclassified tumors_nonmalignant                      Lymphoma_nonmalignant 
#                 Neuronal and Mixed Neuronal-Glial Tumors_nonmalignant                         Other astrocytoma variants_nonmalignant                                     Other Gliomas_nonmalignant 
#                 Other hematopoietic neoplasms_nonmalignant                                    Tumors of Cranial and Paraspinal Nerves_nonmalignant                        Tumors of Meninges_nonmalignant 
#                 Tumors of Sellar Region (including pituitary, craniopharyngioma)_nonmalignant Tumors of The Pineal Region_nonmalignant 

table(brainCNS.total$fips)

#Sum cases and population (normalized by number of subtypes)
sum(brainCNS.total$count)
sum(brainCNS.total$population) / 14

#Set working directory
setwd("C:/d_drive/Word processing/Reports/CCRG background radiation leukaemia analysis/SEER childhood ALL & UV data")

#loading uv by county level with fips into R from csv
uv = read.csv("uv-county (Tatalovich et al)(master).csv")

#Reset working directory
#Set working directory
setwd("C:/d_drive/Word processing/Reports/CCRG background radiation leukaemia analysis/SEER childhood ALL & UV data/2024 Brain")

brainCNS.wnh.hisp.bnh.api.sex.uv = merge(brainCNS.total, uv, by='fips')

#Note (108300 - 83193) + (108300 - 99764) + (108300 - 106262) + (108300 - 107724) = 36,257 records missing because of fips mismatch 
table(brainCNS.wnh.hisp.bnh.api.sex.uv$race_4)

#Create mean age variable - adding 0.5 to existing age variable
brainCNS.wnh.hisp.bnh.api.sex.uv$Age = brainCNS.wnh.hisp.bnh.api.sex.uv$age_2year + 0.5

#Create Sex
brainCNS.wnh.hisp.bnh.api.sex.uv$Sex = brainCNS.wnh.hisp.bnh.api.sex.uv$sex2

#Create Race
brainCNS.wnh.hisp.bnh.api.sex.uv$Race = brainCNS.wnh.hisp.bnh.api.sex.uv$race_4

#Create numeric factor race code 
brainCNS.wnh.hisp.bnh.api.sex.uv$Race_cat = factor(1*ifelse(brainCNS.wnh.hisp.bnh.api.sex.uv$Race=="WNH",1,0) + 2*ifelse(brainCNS.wnh.hisp.bnh.api.sex.uv$Race=="BNH",1,0) + 3*ifelse(brainCNS.wnh.hisp.bnh.api.sex.uv$Race =="Hisp",1,0) + 4*ifelse(brainCNS.wnh.hisp.bnh.api.sex.uv$Race=="API",1,0))

#Create case Count
brainCNS.wnh.hisp.bnh.api.sex.uv$Count = brainCNS.wnh.hisp.bnh.api.sex.uv$count

#Create population Pop
brainCNS.wnh.hisp.bnh.api.sex.uv$Pop = brainCNS.wnh.hisp.bnh.api.sex.uv$population

#Eliminate rows with Pop=0 (eliminates the 0/0 problem in a few places)
brainCNS.wnh.hisp.bnh.api.sex.uv = subset(brainCNS.wnh.hisp.bnh.api.sex.uv, brainCNS.wnh.hisp.bnh.api.sex.uv$Pop > 0)

attach(brainCNS.wnh.hisp.bnh.api.sex.uv)

#######################################
#######################################
## Currently used scaling constants  ##
#######################################
#######################################
#Convert from AVGLO UV exposure = Wh / day / m**2 (related to total solar exposure in a day) to W / m**2 (related to total UVR=UVA+UVB)
#by multiplying by 1 / (24 x Ftot/UVR) = 1/ (24 x 25)
#where Ftot/UVR = ratio of total solar exposure/total UVR (=UVA+UVB)  = 1 / 0.04 = 25 (UVR = 4% of total solar exposure at ground level)
#Convert from cumulative AVGLO UV exposure = [Wh / day / m**2] x age (related to cumulative total solar exposure) to J / m**2 (related to cumulative total UVR=UVA+UVB)
#by multiplying by 1/(24 x Ftot/UVR) x (3600 x 365.2425 x 24) = (3600 x 365.2425) / 25
#Convert from cumulative AVGLO UV exposure = [Wh / day / m**2] (related to cumulative total solar exposure) to J / cm**2 per day (related to cumulative total UVR=UVA+UVB) (as used by Coste et al 2015)
#by multiplying by (1 / (24 x Ftot/UVR)) x 3600 x 24 / 10000 = 0.36 / 25 
brainCNS.wnh.hisp.bnh.api.sex.uv$mW_cm2 = UV/(24*25*10)
brainCNS.wnh.hisp.bnh.api.sex.uv$J_cm2_per_day = UV*0.36/25
brainCNS.wnh.hisp.bnh.api.sex.uv$uv_MJ_cm2_lag_0 = UV*Age*3600*365.2425 / (10000*1e6*25)
brainCNS.wnh.hisp.bnh.api.sex.uv$uv_MJ_cm2_lag_1 = UV*pmax(Age - 1,0)*3600*365.2425 / (10000*1e6*25)
brainCNS.wnh.hisp.bnh.api.sex.uv$uv_MJ_cm2_lag_2 = UV*pmax(Age - 2,0)*3600*365.2425 / (10000*1e6*25)

#Create approximate central calendar year corresponding to yr_dx_cat
brainCNS.wnh.hisp.bnh.api.sex.uv$Year = ifelse(brainCNS.wnh.hisp.bnh.api.sex.uv$yr_dx_cat == "2000-03",2002,0) + ifelse(brainCNS.wnh.hisp.bnh.api.sex.uv$yr_dx_cat == "2004-07",2006,0) + ifelse(brainCNS.wnh.hisp.bnh.api.sex.uv$yr_dx_cat == "2008-11",2010,0) + ifelse(brainCNS.wnh.hisp.bnh.api.sex.uv$yr_dx_cat == "2012-16",2014.5,0) + ifelse(brainCNS.wnh.hisp.bnh.api.sex.uv$yr_dx_cat == "2017-21",2019.5,0) 
summary(brainCNS.wnh.hisp.bnh.api.sex.uv$Year)
table(factor(brainCNS.wnh.hisp.bnh.api.sex.uv$yr_dx_cat), brainCNS.wnh.hisp.bnh.api.sex.uv$Year)

summary(brainCNS.wnh.hisp.bnh.api.sex.uv$mW_cm2)
summary(brainCNS.wnh.hisp.bnh.api.sex.uv$J_cm2_per_day)
summary(brainCNS.wnh.hisp.bnh.api.sex.uv$uv_MJ_cm2_lag_0)

summary(brainCNS.wnh.hisp.bnh.api.sex.uv$uv_MJ_cm2_lag_0)
summary(brainCNS.wnh.hisp.bnh.api.sex.uv$uv_MJ_cm2_lag_1)
summary(brainCNS.wnh.hisp.bnh.api.sex.uv$uv_MJ_cm2_lag_2)

brainCNS.wnh.hisp.bnh.api.sex.uv$uv_MJ_cm2_lag_0_fac = factor((brainCNS.wnh.hisp.bnh.api.sex.uv$uv_MJ_cm2_lag_0 >= 0.05) + (brainCNS.wnh.hisp.bnh.api.sex.uv$uv_MJ_cm2_lag_0 >= 0.10) + (brainCNS.wnh.hisp.bnh.api.sex.uv$uv_MJ_cm2_lag_0 >= 0.15) + (brainCNS.wnh.hisp.bnh.api.sex.uv$uv_MJ_cm2_lag_0 >= 0.20) + (brainCNS.wnh.hisp.bnh.api.sex.uv$uv_MJ_cm2_lag_0 >= 0.25) + (brainCNS.wnh.hisp.bnh.api.sex.uv$uv_MJ_cm2_lag_0 >= 0.30)) 
brainCNS.wnh.hisp.bnh.api.sex.uv$uv_MJ_cm2_lag_1_fac = factor((brainCNS.wnh.hisp.bnh.api.sex.uv$uv_MJ_cm2_lag_1 >= 0.05) + (brainCNS.wnh.hisp.bnh.api.sex.uv$uv_MJ_cm2_lag_1 >= 0.10) + (brainCNS.wnh.hisp.bnh.api.sex.uv$uv_MJ_cm2_lag_1 >= 0.15) + (brainCNS.wnh.hisp.bnh.api.sex.uv$uv_MJ_cm2_lag_1 >= 0.20) + (brainCNS.wnh.hisp.bnh.api.sex.uv$uv_MJ_cm2_lag_1 >= 0.25) + (brainCNS.wnh.hisp.bnh.api.sex.uv$uv_MJ_cm2_lag_1 >= 0.30)) 
brainCNS.wnh.hisp.bnh.api.sex.uv$uv_MJ_cm2_lag_2_fac = factor((brainCNS.wnh.hisp.bnh.api.sex.uv$uv_MJ_cm2_lag_2 >= 0.05) + (brainCNS.wnh.hisp.bnh.api.sex.uv$uv_MJ_cm2_lag_2 >= 0.10) + (brainCNS.wnh.hisp.bnh.api.sex.uv$uv_MJ_cm2_lag_2 >= 0.15) + (brainCNS.wnh.hisp.bnh.api.sex.uv$uv_MJ_cm2_lag_2 >= 0.20) + (brainCNS.wnh.hisp.bnh.api.sex.uv$uv_MJ_cm2_lag_2 >= 0.25) + (brainCNS.wnh.hisp.bnh.api.sex.uv$uv_MJ_cm2_lag_2 >= 0.30)) 
brainCNS.wnh.hisp.bnh.api.sex.uv$uv_MJ_cm2_lag_0_fac_fine = factor((brainCNS.wnh.hisp.bnh.api.sex.uv$uv_MJ_cm2_lag_0 >= 0.02) + (brainCNS.wnh.hisp.bnh.api.sex.uv$uv_MJ_cm2_lag_0 >= 0.04) + (brainCNS.wnh.hisp.bnh.api.sex.uv$uv_MJ_cm2_lag_0 >= 0.06) +
 (brainCNS.wnh.hisp.bnh.api.sex.uv$uv_MJ_cm2_lag_0 >= 0.08) + (brainCNS.wnh.hisp.bnh.api.sex.uv$uv_MJ_cm2_lag_0 >= 0.10) + (brainCNS.wnh.hisp.bnh.api.sex.uv$uv_MJ_cm2_lag_0 >= 0.12) + (brainCNS.wnh.hisp.bnh.api.sex.uv$uv_MJ_cm2_lag_0 >= 0.14) + (brainCNS.wnh.hisp.bnh.api.sex.uv$uv_MJ_cm2_lag_0 >= 0.16) + (brainCNS.wnh.hisp.bnh.api.sex.uv$uv_MJ_cm2_lag_0 >= 0.18) +
 (brainCNS.wnh.hisp.bnh.api.sex.uv$uv_MJ_cm2_lag_0 >= 0.20) + (brainCNS.wnh.hisp.bnh.api.sex.uv$uv_MJ_cm2_lag_0 >= 0.22) + (brainCNS.wnh.hisp.bnh.api.sex.uv$uv_MJ_cm2_lag_0 >= 0.24) + (brainCNS.wnh.hisp.bnh.api.sex.uv$uv_MJ_cm2_lag_0 >= 0.26) + (brainCNS.wnh.hisp.bnh.api.sex.uv$uv_MJ_cm2_lag_0 >= 0.28) + (brainCNS.wnh.hisp.bnh.api.sex.uv$uv_MJ_cm2_lag_0 >= 0.30) +
 (brainCNS.wnh.hisp.bnh.api.sex.uv$uv_MJ_cm2_lag_0 >= 0.32) + (brainCNS.wnh.hisp.bnh.api.sex.uv$uv_MJ_cm2_lag_0 >= 0.34) + (brainCNS.wnh.hisp.bnh.api.sex.uv$uv_MJ_cm2_lag_0 >= 0.36) + (brainCNS.wnh.hisp.bnh.api.sex.uv$uv_MJ_cm2_lag_0 >= 0.38) + (brainCNS.wnh.hisp.bnh.api.sex.uv$uv_MJ_cm2_lag_0 >= 0.40) + (brainCNS.wnh.hisp.bnh.api.sex.uv$uv_MJ_cm2_lag_0 >= 0.42) +
 (brainCNS.wnh.hisp.bnh.api.sex.uv$uv_MJ_cm2_lag_0 >= 0.44)) 

brainCNS.wnh.hisp.bnh.api.sex.uv$mJ_cm2_age_le_4 = ifelse(Age <= 4,brainCNS.wnh.hisp.bnh.api.sex.uv$uv_MJ_cm2_lag_0,0)
brainCNS.wnh.hisp.bnh.api.sex.uv$mJ_cm2_age_gt_4_le_16 = ifelse((Age > 4) & (Age <= 16),brainCNS.wnh.hisp.bnh.api.sex.uv$uv_MJ_cm2_lag_0,0)
brainCNS.wnh.hisp.bnh.api.sex.uv$mJ_cm2_age_gt_16 = ifelse(Age > 16,brainCNS.wnh.hisp.bnh.api.sex.uv$uv_MJ_cm2_lag_0,0)

brainCNS.wnh.hisp.bnh.api.sex.uv$mW_cm2_age_le_4 = ifelse(Age <= 4,brainCNS.wnh.hisp.bnh.api.sex.uv$mW_cm2,0)
brainCNS.wnh.hisp.bnh.api.sex.uv$mW_cm2_age_gt_4_le_16 = ifelse((Age > 4) & (Age <= 16),brainCNS.wnh.hisp.bnh.api.sex.uv$mW_cm2,0)
brainCNS.wnh.hisp.bnh.api.sex.uv$mW_cm2_age_gt_16 = ifelse(Age > 16,brainCNS.wnh.hisp.bnh.api.sex.uv$mW_cm2,0)

brainCNS.wnh.hisp.bnh.api.sex.uv$mW_cm2_age_le_4 = ifelse(Age <= 4,brainCNS.wnh.hisp.bnh.api.sex.uv$mW_cm2,0)

#Mean levels of cumulative UV dose by cumulative UV dose level
tapply(brainCNS.wnh.hisp.bnh.api.sex.uv$uv_MJ_cm2_lag_0,brainCNS.wnh.hisp.bnh.api.sex.uv$uv_MJ_cm2_lag_0_fac,mean)
tapply(brainCNS.wnh.hisp.bnh.api.sex.uv$uv_MJ_cm2_lag_0,brainCNS.wnh.hisp.bnh.api.sex.uv$uv_MJ_cm2_lag_0_fac_fine,mean)

#Mean rate by cumulative UV dose level - lag 0 years
tapply((brainCNS.wnh.hisp.bnh.api.sex.uv$Count/brainCNS.wnh.hisp.bnh.api.sex.uv$Pop),brainCNS.wnh.hisp.bnh.api.sex.uv$uv_MJ_cm2_lag_0_fac,mean)
tapply((brainCNS.wnh.hisp.bnh.api.sex.uv$Count/brainCNS.wnh.hisp.bnh.api.sex.uv$Pop),brainCNS.wnh.hisp.bnh.api.sex.uv$uv_MJ_cm2_lag_0_fac_fine,mean)

#Mean rate by cumulative UV dose level - lag 1 years
tapply((brainCNS.wnh.hisp.bnh.api.sex.uv$Count/brainCNS.wnh.hisp.bnh.api.sex.uv$Pop),brainCNS.wnh.hisp.bnh.api.sex.uv$uv_MJ_cm2_lag_1_fac,mean)

#Mean rate by cumulative UV dose level - lag 2 years
tapply((brainCNS.wnh.hisp.bnh.api.sex.uv$Count/brainCNS.wnh.hisp.bnh.api.sex.uv$Pop),brainCNS.wnh.hisp.bnh.api.sex.uv$uv_MJ_cm2_lag_2_fac,mean)

detach(brainCNS.wnh.hisp.bnh.api.sex.uv)

attach(brainCNS.wnh.hisp.bnh.api.sex.uv)

#Mean year of observation
#brainCNS.wnh.hisp.bnh.api.sex.uv$Year_cen = brainCNS.wnh.hisp.bnh.api.sex.uv$Year+2.5
brainCNS.wnh.hisp.bnh.api.sex.uv$Year_cen = brainCNS.wnh.hisp.bnh.api.sex.uv$Year
mean(brainCNS.wnh.hisp.bnh.api.sex.uv$Year_cen)
#2010.5484200502339718

#Mean year of observation, centered on 2010.5, which as above is approximate mean year of observation
#brainCNS.wnh.hisp.bnh.api.sex.uv$Year_cen = brainCNS.wnh.hisp.bnh.api.sex.uv$Year + 2.5 - 2010.5
brainCNS.wnh.hisp.bnh.api.sex.uv$Year_cen = brainCNS.wnh.hisp.bnh.api.sex.uv$Year - 2010.5
#Summed population by cumulative UV dose level
tapply(brainCNS.wnh.hisp.bnh.api.sex.uv$Pop,brainCNS.wnh.hisp.bnh.api.sex.uv$uv_MJ_cm2_lag_2_fac,sum)

detach(brainCNS.wnh.hisp.bnh.api.sex.uv)

attach(brainCNS.wnh.hisp.bnh.api.sex.uv)

#Column names of USXRT
names(brainCNS.wnh.hisp.bnh.api.sex.uv)

nrow(brainCNS.wnh.hisp.bnh.api.sex.uv)

##########################################################################################################################
##########################################################################################################################
## Excluding lymphoma + other haemopoietic, germ cell, haemangiomas, nonmalignant                                       ##
##########################################################################################################################
##########################################################################################################################
#Excluding lymphomas
brainCNS.wnh.hisp.bnh.api.sex.uv.subtype = subset(brainCNS.wnh.hisp.bnh.api.sex.uv, brainCNS.wnh.hisp.bnh.api.sex.uv$cntrus_2024_nonmalignant != "Lymphoma_nonmalignant")

sum(brainCNS.wnh.hisp.bnh.api.sex.uv.subtype$Count)
sum(brainCNS.wnh.hisp.bnh.api.sex.uv.subtype$Pop)

#Excluding other haemopoietic
brainCNS.wnh.hisp.bnh.api.sex.uv.subtype = subset(brainCNS.wnh.hisp.bnh.api.sex.uv.subtype, brainCNS.wnh.hisp.bnh.api.sex.uv.subtype$cntrus_2024_nonmalignant != "Other hematopoietic neoplasms_nonmalignant")

sum(brainCNS.wnh.hisp.bnh.api.sex.uv.subtype$Count)
sum(brainCNS.wnh.hisp.bnh.api.sex.uv.subtype$Pop)

#Excluding germ cell tumours
brainCNS.wnh.hisp.bnh.api.sex.uv.subtype = subset(brainCNS.wnh.hisp.bnh.api.sex.uv.subtype, brainCNS.wnh.hisp.bnh.api.sex.uv.subtype$cntrus_2024_nonmalignant != "Germ Cell Tumors_nonmalignant")

sum(brainCNS.wnh.hisp.bnh.api.sex.uv.subtype$Count)
sum(brainCNS.wnh.hisp.bnh.api.sex.uv.subtype$Pop)

#Excluding haemangioma and other unclassified tumours
brainCNS.wnh.hisp.bnh.api.sex.uv.subtype = subset(brainCNS.wnh.hisp.bnh.api.sex.uv.subtype, brainCNS.wnh.hisp.bnh.api.sex.uv.subtype$cntrus_2024_nonmalignant != "Hemangioma, other and unclassified tumors_nonmalignant")

sum(brainCNS.wnh.hisp.bnh.api.sex.uv.subtype$Count)
sum(brainCNS.wnh.hisp.bnh.api.sex.uv.subtype$Pop)

#############################################################################
# Models of UV effects, cumulative radiant exposure, lag 0, and irradiance  #
#############################################################################

######################################################
# All sexes, races, quasi-likelihood model           #
######################################################

#Model age + year + sex + race + SNAP +  median rent + percentage asian + percentage screened + urban + age x sex + sex x race + year x race, quasi-likelihood
null_stepmodel_brainCNS_background_opt_quasi.total = glm(formula = Count ~ factor(Age) + Year_cen + factor(Sex) + 
    factor(Race) + Supplemental_Nutrition_Assistance_Program + 
    Median_rent + perc_asian + perc_screened + Urban + factor(Age):factor(Sex) + 
    factor(Sex):factor(Race) + Year_cen:factor(Race) + offset(log(Pop)), family=quasi(link="log",var="mu"), 
 data = brainCNS.wnh.hisp.bnh.api.sex.uv.subtype)

#Model age + year + sex + race + SNAP +  median rent + percentage asian + percentage screened + urban + age x sex + sex x race + year x race + cumulative UV (lag 0), quasi-likelihood
uv_MJ_cm2_stepmodel_brainCNS_background_opt_quasi.total = glm(formula = Count ~ factor(Age) + Year_cen + factor(Sex) + 
    factor(Race) + Supplemental_Nutrition_Assistance_Program + 
    Median_rent + perc_asian + perc_screened + Urban + factor(Age):factor(Sex) + 
    factor(Sex):factor(Race) + Year_cen:factor(Race) + uv_MJ_cm2_lag_0 + offset(log(Pop)), family=quasi(link="log",var="mu"), 
 data = brainCNS.wnh.hisp.bnh.api.sex.uv.subtype)

summary(uv_MJ_cm2_stepmodel_brainCNS_background_opt_quasi.total)

confint(uv_MJ_cm2_stepmodel_brainCNS_background_opt_quasi.total)

anova(null_stepmodel_brainCNS_background_opt_quasi.total,uv_MJ_cm2_stepmodel_brainCNS_background_opt_quasi.total,test="F")

#####################################################
# Models of UV effects, instantaneous UV dose rate  #
#####################################################

######################################################
# All sexes, races, quasi-likelihood model           #
######################################################

#Model age + year + sex + race + SNAP +  median rent + percentage asian + percentage screened + urban + age x sex + sex x race + year x race, quasi-likelihood
null_stepmodel_brainCNS_background_opt_quasi.total = glm(formula = Count ~ factor(Age) + Year_cen + factor(Sex) + 
    factor(Race) + Supplemental_Nutrition_Assistance_Program + 
    Median_rent + perc_asian + perc_screened + Urban + factor(Age):factor(Sex) + 
    factor(Sex):factor(Race) + Year_cen:factor(Race) + offset(log(Pop)), family=quasi(link="log",var="mu"), 
 data = brainCNS.wnh.hisp.bnh.api.sex.uv.subtype)

#Model age + year + sex + race + SNAP +  median rent + percentage asian + percentage screened + urban + age x sex + sex x race + year x race + UV exposure rate, quasi-likelihood
uv_mW_cm2_stepmodel_brainCNS_background_opt_quasi.total = glm(formula = Count ~ factor(Age) + Year_cen + factor(Sex) + 
    factor(Race) + Supplemental_Nutrition_Assistance_Program + 
    Median_rent + perc_asian + perc_screened + Urban + factor(Age):factor(Sex) + 
    factor(Sex):factor(Race) + Year_cen:factor(Race) + mW_cm2 + offset(log(Pop)), family=quasi(link="log",var="mu"), 
 data = brainCNS.wnh.hisp.bnh.api.sex.uv.subtype)

summary(uv_mW_cm2_stepmodel_brainCNS_background_opt_quasi.total)

confint(uv_mW_cm2_stepmodel_brainCNS_background_opt_quasi.total)

anova(null_stepmodel_brainCNS_background_opt_quasi.total,uv_mW_cm2_stepmodel_brainCNS_background_opt_quasi.total,test="F")

##########################################################################################################################
##########################################################################################################################
## Exclude also sellar region tumors, nonmalignant                                                                      ##
##########################################################################################################################
##########################################################################################################################

brainCNS.wnh.hisp.bnh.api.sex.uv.subtype = subset(brainCNS.wnh.hisp.bnh.api.sex.uv.subtype, brainCNS.wnh.hisp.bnh.api.sex.uv.subtype$cntrus_2024_nonmalignant != "Tumors of Sellar Region (including pituitary, craniopharyngioma)_nonmalignant")

sum(brainCNS.wnh.hisp.bnh.api.sex.uv.subtype$Count)
sum(brainCNS.wnh.hisp.bnh.api.sex.uv.subtype$Pop)

#############################################################################
# Models of UV effects, cumulative radiant exposure, lag 0, and irradiance  #
#############################################################################

######################################################
# All sexes, races, quasi-likelihood model           #
######################################################

#Model age + year + sex + race + SNAP +  median rent + percentage asian + percentage screened + urban + age x sex + sex x race + year x race, quasi-likelihood
null_stepmodel_brainCNS_background_opt_quasi.total = glm(formula = Count ~ factor(Age) + Year_cen + factor(Sex) + 
    factor(Race) + Supplemental_Nutrition_Assistance_Program + 
    Median_rent + perc_asian + perc_screened + Urban + factor(Age):factor(Sex) + 
    factor(Sex):factor(Race) + Year_cen:factor(Race) + offset(log(Pop)), family=quasi(link="log",var="mu"), 
 data = brainCNS.wnh.hisp.bnh.api.sex.uv.subtype)

#Model age + year + sex + race + SNAP +  median rent + percentage asian + percentage screened + urban + age x sex + sex x race + year x race + cumulative UV (lag 0), quasi-likelihood
uv_MJ_cm2_stepmodel_brainCNS_background_opt_quasi.total = glm(formula = Count ~ factor(Age) + Year_cen + factor(Sex) + 
    factor(Race) + Supplemental_Nutrition_Assistance_Program + 
    Median_rent + perc_asian + perc_screened + Urban + factor(Age):factor(Sex) + 
    factor(Sex):factor(Race) + Year_cen:factor(Race) + uv_MJ_cm2_lag_0 + offset(log(Pop)), family=quasi(link="log",var="mu"), 
 data = brainCNS.wnh.hisp.bnh.api.sex.uv.subtype)

summary(uv_MJ_cm2_stepmodel_brainCNS_background_opt_quasi.total)

confint(uv_MJ_cm2_stepmodel_brainCNS_background_opt_quasi.total)

anova(null_stepmodel_brainCNS_background_opt_quasi.total,uv_MJ_cm2_stepmodel_brainCNS_background_opt_quasi.total,test="F")

#####################################################
# Models of UV effects, instantaneous UV dose rate  #
#####################################################

######################################################
# All sexes, races, quasi-likelihood model           #
######################################################

#Model age + year + sex + race + SNAP +  median rent + percentage asian + percentage screened + urban + age x sex + sex x race + year x race, quasi-likelihood
null_stepmodel_brainCNS_background_opt_quasi.total = glm(formula = Count ~ factor(Age) + Year_cen + factor(Sex) + 
    factor(Race) + Supplemental_Nutrition_Assistance_Program + 
    Median_rent + perc_asian + perc_screened + Urban + factor(Age):factor(Sex) + 
    factor(Sex):factor(Race) + Year_cen:factor(Race) + offset(log(Pop)), family=quasi(link="log",var="mu"), 
 data = brainCNS.wnh.hisp.bnh.api.sex.uv.subtype)

#Model age + year + sex + race + SNAP +  median rent + percentage asian + percentage screened + urban + age x sex + sex x race + year x race + UV exposure rate, quasi-likelihood
uv_mW_cm2_stepmodel_brainCNS_background_opt_quasi.total = glm(formula = Count ~ factor(Age) + Year_cen + factor(Sex) + 
    factor(Race) + Supplemental_Nutrition_Assistance_Program + 
    Median_rent + perc_asian + perc_screened + Urban + factor(Age):factor(Sex) + 
    factor(Sex):factor(Race) + Year_cen:factor(Race) + mW_cm2 + offset(log(Pop)), family=quasi(link="log",var="mu"), 
 data = brainCNS.wnh.hisp.bnh.api.sex.uv.subtype)

summary(uv_mW_cm2_stepmodel_brainCNS_background_opt_quasi.total)

confint(uv_mW_cm2_stepmodel_brainCNS_background_opt_quasi.total)

anova(null_stepmodel_brainCNS_background_opt_quasi.total,uv_mW_cm2_stepmodel_brainCNS_background_opt_quasi.total,test="F")

#Save workspace image
save.image("Childhood SEER Benign Brain and UVR analyses excluding Linet specified subtypes mk 2.RData")

#quit
q()
